# Supplementary material for: Identification of an uncharacterized gene as a mitochondrial methionine tRNA synthetase in Caenorhabditis elegans
Source: G3 (Bethesda). 2025 Dec 8;16(2):jkaf298. doi: 10.1093/g3journal/jkaf298 (PMC12869082; doi:10.1093/g3journal/jkaf298)
Supplement: jkaf298_Supplementary_Data [file jkaf298_supplementary_data.zip]

Archive with 5 entries (5 files):
- Figure_S1_G3-2025-406397.pdf
- Figure_S2_G3-2025-406397.pdf
- Figure_S3_G3-2025-406397.pdf
- Supplemental_Material_Legends_G3-2025-406397.pdf
- Table_S1_G3-2025-406397.pdf
